# Supplementary material for: Acinetobacter baumannii Bloodstream Infections in the COVID-19 Era: A Comparative Analysis between COVID-19 and Non-COVID-19 Critically Ill Patients
Source: Microorganisms. 2023 Jul 14;11(7):1811. doi: 10.3390/microorganisms11071811 (PMC10383443; doi:10.3390/microorganisms11071811)
Supplement: Supplementary file 1 [file microorganisms-11-01811-s001.zip]

Archive with 1 entries (1 files):
- microorganisms-2471767-supplementary.pdf
